# Supplementary material for: ZFP36-family RNA-binding proteins in regulatory T cells reinforce immune homeostasis
Source: Nat Commun. 2025 May 6;16:4192. doi: 10.1038/s41467-025-58993-y (PMC12056042; doi:10.1038/s41467-025-58993-y)
Supplement: Supplementary file 6 — Source Data [file 41467_2025_58993_MOESM6_ESM.xlsx]

## Sheet: Contents
Data associated with Figures
	Fig. 1a,b,c,d
	Fig. 2a
	Fig. 3b,c,d,e
	Fig. 4a,b,c,d,e
	Fig. 5a,b,c,d
	Fig. 6a,b,c
	Fig. 7i,j,k,l
	Fig. 8a,b,c,d,e,f,g
	Fig. 9a,b,c,d,e,f,g
	Fig. S1b,d
	Fig. S2a,c,d
	Fig. S3a,b,c,e,f
	Fig. S5b
	Fig. S6a,b
	Fig. S7
	Fig. S8a
	Fig. S9
	Fig. S14
	Fig. S15a,b
	Fig. S16a,b,c
	Fig. S17a,b,c
	Fig. S18d,e,f,g
	Fig. S19a,b,c
	Fig. S21a,b

## Sheet: Fig. 1 
	Figure 1a
	geo Mean (gMFI) values
	Zfp36-mAmetrine				Zfp36l1-mCherry				Zfp36l2-eGFP
	gMFI- mAmetrine				gMFI-mCherry				gMFI-eGFP
	nTconv	nTreg	eTconv	eTreg	nTconv	nTreg	eTconv	eTreg	nTconv	nTreg	eTconv	eTreg
	189	191	269	216	85.1	144	203	427	188	224	272	194
	175	181	254	196	90.7	155	221	436	184	218	275	192
	188	194	280	208	84.4	138	214	411	178	209	263	186
	185	192	275	215	83.9	138	207	404	177	202	279	194
					77.8	139	226	410
	Figure 1b
	CD4+ YFP-						CD8+
	% CD44hi CD62L lo			cell number CD44hi CD62L lo			% CD44hi CD62L lo			cell number CD44hi CD62L lo
	FYC	FYC l1	FYC l1l2	FYC	FYC l1	FYC l1l2	FYC	FYC l1	FYC l1l2	FYC	FYC l1	FYC l1l2
	2.63	4.73		13783.2	29691.8		0.8	3.16		4516	19147
	3.34	4.73		24785.3	36108.8		1.43	2.54		12521	18424
	3.27	11.5		18782.5	71904.9		1.15	5.86		6315	49494
	3.22	6.24		12982.6	74095.2		1.35	2.76		6117	31323
	3.25			23685			1.54			12646
	3	3	13	20010	56899	106094	2	2.7	6.09	12790	40494	58817
	2	3	7	12250	34471	70016	1.3	2.1	4.03	7797	25438	48524
	3		5	9358		60552	1.7		3.23	6923		38752
	5.66	7.43	16.9	15790	81888	296983	0.92	1.73	7.06	2734	19952	133388
	6.19	8.04	16.7	41459	85354	165453	2.54	1.63	4.62	19455	17610	61581
	5.81		13.5	36823		114029	1.3		2.39	8838		22779
	2.83		7.7	18853		90121	1.42		3.54	8484		34788
	3.07		7.24	18590		84811	1.36		3.05	7565		30790
	3.19			18916			1.05			5568
	2.43		7.57	19086		74294	1.51		3.3	13787		40371
	1.69		7.94	12844		140975	1.26		2.93	9014		70372
	2.6		6.66	21433		140551	2.09		3.95	15051		98441
	Figure 1 c
	Treg								Treg
	% CD44hi CD62Llo			cell number CD44hi CD62Llo					cell number CD44lo CD62Lhi
	FYC	FYC l1	FYC l1l2	FYC	FYC l1	FYC l1l2			FYC	FYC l1	FYC l1l2
	26.7	36.4		28529	49063				70948	78043
	33.1	35.8		55327	55393				101460	89589
	25.2	56.6		27389	164065				74559	115078
	32.3	36.9		27191	114302				51940	175326
	28.9			45224					102654
	35	28	51	22560	83147	37600			61981	195675	78472
	21	29	42	14126	71527	19194			66412	163312	91663
	23		33	8522		12422			38970		96099
	38.3	43.7	60	21782	97023	288538			30825	107902	137055
	37	41.1	61.2	50942	98872	154256			73108	124371	70322
	35.7		50.4	45525		85758			70647		67211
	27.2		39.6	35581		86621			85028		109370
	25.5		41.1	27239		91594			73491		110536
	24			28393					82458
	25.8		34.8	35647		58331			94921		95375
	19.9		39.7	21680		152032			81383		191476
	21.1		36.9	30599		141840			106007		217950
	Figure 1 d
	Treg
	cell number CD44lo CD62Lhi
	FYC	FYC l1	FYC l1l2
	70948	78043
	101460	89589
	74559	115078
	51940	175326
	102654
	61981	195675	78472
	66412	163312	91663
	38970		96099
	30825	107902	137055
	73108	124371	70322
	70647		67211
	85028		109370
	73491		110536
	82458
	94921		95375
	81383		191476
	106007		217950

## Sheet: Fig. 2 
	Figure 2a
	% Treg				cell number Treg
	FYC/+ (cre-)	FYC/+ (cre+)	FYC/+ l1l2 (cre-)	FYC/+ l1l2 (cre+)	FYC/+ (cre-)	FYC/+ (cre+)	FYC/+ l1l2 (cre-)	FYC/+ l1l2 (cre+)
	65.2565	34.7435	93.9437	6.05627	23781	13692	20030	3869
	83.2314	16.7686	86.3708	13.6292	22206	15608	43620	2550
	65.0198	34.9802	89.2598	10.7402	12003	9267	28286	3701
	53.3101	46.6899	84.9315	15.0685	21977	13542	31256	5872
	70.549	29.451	84.266	15.734	13511	10019	62152	9928
	63.2227	36.7773	83.3922	16.6078	47497	25288	50614	3263
	58.5474	41.4526	94.2507	5.74929	65646	13226	29729	4691
	56.1465	43.8535	87.6206	12.3794	33651	18104	41701	5018
	61.7564	38.2436	82.3645	17.6355	16815	14727	45468	8067
	57.3011	42.6989	85.8605	14.1395	33810	14114	35801	6685

## Sheet: Fig. 3 
	Figure 3b
	Cell number
	FYC		FYC l1l2			FYC		FYC l1l2
	DC1		DC1			DC2		DC2
	# Migratory	# Resident	# Migratory	# Resident		# Migratory	# Resident	# Migratory	# Resident
	1837	6684	2414	7486		6221	2553	4871	11327
	1416	3612	5583	15296		3374	1721	6850	21561
	145	563	8265	33017		314	281	18979	49526
	473	1516	1501	4185		650	1280	2935	15445
	601	1690	2195	6731		1330	958	5857	12938
	904	2290	2025	3529		2136	2061	2724	7805
	Figure 3c
	geo Mean
	FYC				FYC l1l2
	DC2				DC2
	Migratory		Resident		Migratory		Resident
	CD80 gMFI	CD86 gMFI	CD80 gMFI	CD86 gMFI	CD80 gMFI	CD86 gMFI	CD80 gMFI	CD86 gMFI
	994	4763	2099	863	1220	4355	2937	1307
	719	2577	1597	680	792	2738	2680	942
	1065	4012	1586	654	948	4048	2192	1322
	1183	5493	2414	1104	1082	5616	2849	1230
	1182	4896	2063	915	1193	4807	2719	1213
	1161	4158	2281	818	1025	4264	2662	1260
	1155	3942	2467	1090	1161	3994	2725	1667
	1011	3180	1845	903	1021	4132	2400	1612
	1193	4147	2015	1047	844	3408	2422	1628
	Figure 3d
	percentage values
	FYC						FYC l1l2
	CD62Lhi			CD44hi CD62Llo			CD62Lhi			CD44hi CD62Llo
	Surface	Cycling	Total	Surface	Cycling	Total	Surface	Cycling	Total	Surface	Cycling	Total
	3.13	4.02	91.2	6.15	9.12	98.2	1.19	1.69	90.2	3.87	6.4	98
	2.43	4.02	87.5	6.23	9.47	97	1.59	2.71	91.5	4.07	10.7	98.2
	2.23	5.17	91.1	5.54	12.4	96.6	2	1.72	85.1	5.98	6.42	98.1
	1.66	8.15	93.3	7.19	20	98.9	2.77	5.15	95.3	9.27	15.8	99.2
	1.96	5	92.3	7.8	17	98	2.03	4	94.6	6.9	13.1	98.7
	1.13	4	93.4	6	16.5	98.3	3	3.4	90.8	12.9	17.3	98.9
	Figure 3e
	Percentage values
	FYC/+ (cre+)						FYC/+ l1l2 (cre+)
	CD62Lhi			CD44hi CD62Llo			CD62Lhi			CD44hi CD62Llo
	Surface	Cycling	Total	Surface	Cycling	Total	Surface	Cycling	Total	Surface	Cycling	Total
	2.52	2.71	88.4	9.56	11.5	97	0.24	0.61	74.1	6.55	7.22	94.2
	1.4	4.23	94.3	13.1	22.2	97.3	0.91	1.04	84.8	6.45	8.53	96.6
	1.43	3.66	94	7.24	13.3	97	1.63	2.24	85.4	5	8.5	93.8
	0.23	2.47	90.7	3.91	8	96.4	0.32	0.22	76.8	3.81	9.24	94.9
	0.57	1.06	88.8	4.49	8.74	96.8	0.39	0.69	78.1	4.28	9.02	89.1

## Sheet: Fig. 4
	Figure 4a
	FYC/+ (cre+)		FYC/+ l1l2 (cre+)
	% pSTAT5+		% pSTAT5+
	CD62Lhi	CD44hi CD62Llo	CD62Lhi	CD44hi CD62Llo
	22.3	14.7	15.8	13.9
	19.7	15	13.3	13.7
	20.4	11.7	11.9	10.3
	13.9	12.1	10.4	11.6
	17.5	13.2	13.1	10.9
	Figure 4b
	Normalised read counts
	Il2ra			Il2rb			Il2rg
	FYC/+ (cre+)	FYC/+ l1l2 (cre+)		FYC/+ (cre+)	FYC/+ l1l2 (cre+)		FYC/+ (cre+)	FYC/+ l1l2 (cre+)
	10103	9693.9		19045.1	18706.3		70818.1	64775.8
	11858.7	18443.6		20836.6	34341.2		56777.4	58777.4
	16695	9168.94		25573.4	15229.3		54022.5	85325.5
	8602.74	11171.8		9747.52	18816.6		61859.1	64553.9
	8260.9	14447.3		12558	26132.2		54375.1	57509.1
	14501.2	15756.6		25341.2	26705.1		52451.4	65608.1
	13463.9			20167.6			59875.6
	Figure 4c
	FYC/+ (cre+)		FYC/+ l1l2 (cre+)			FYC/+ (cre+)		FYC/+ l1l2 (cre+)			FYC/+ (cre+)		FYC/+ l1l2 (cre+)
	CD25 gMFI		CD25 gMFI			CD122 gMFI		CD122 gMFI			CD132 gMFI		CD132 gMFI
	CD62Lhi	CD44hi CD62Llo	CD62Lhi	CD44hi CD62Llo		CD62Lhi	CD44hi CD62Llo	CD62Lhi	CD44hi CD62Llo		CD62Lhi	CD44hi CD62Llo	CD62Lhi	CD44hi CD62Llo
	1737	926	794	520		271	293	203	327		73.3	84	64.9	79.8
	1869	944	784	512		274	318	188	297		77.7	90.8	58	65.4
	1713	1087	918	668		265	331	217	331		63.5	82.8	52.4	75.3
	1547	709	964	573		274	322	199	326		67.5	69.2	79	87.9
	Figure 4d
	Normalised read counts
	Il7r
	FYC/+ (cre+)	FYC/+ l1l2 (cre+)
	2602.92	1345.9
	3835.95	2310.19
	3818.47	3611.36
	2688.06	1956.08
	2945.27	1925.76
	3539.22	4345.84
	1554.77
	Figure 4e
	FYC/+ (cre+)		FYC/+ l1l2 (cre+)
	CD127 gMFI		CD127 gMFI
	CD62Lhi	CD44hi CD62Llo	CD62Lhi	CD44hi CD62Llo
	667	958	394	643
	647	1249	488	604
	501	645	307	454
			519	809
	1123	1119	447	461
	996	984	412	484
	920	962	747	465

## Sheet: Fig. 5
	Figure 5a
		FYC/+ (cre+)							FYC/+ l1l2 (cre+)							FYC/+ (cre+)							FYC/+ l1l2 (cre+)
		CD62Lhi														CD44hi CD62Llo
	IL-2	% pSTAT5+														% pSTAT5+
	0 ng/ml	2.34	2.08	2.44		2.68	2.4	1.65	3.23	2.03	3.33	0.96	0.35	0.68	0.49	1.69	1.24	2.09	2.55	1.66	1		1.39	3.37	2.11	0.65	1.18	0.41	1.64
	0.03 ng/ml	25.2	29.5	35.9	40.7	45.2	43.4	33.9	32.2	33.4	35.3	36.8	29.2	36.1	25.5	14.6	16.3	17.8	23.7	29.1	23	17.6	26.6	20	21.4	28.3	18.3	21.3	22.4
	0.1 ng/ml	50.8	59.4	61.6	60.3	66.7	65.2	46.8	60.2	58.8	42.6	58	52.4	49.7	46.5	29.7	40.1	38.2	36.9	47.2	41.7	28.2	45.4	61.4	40.7	44.8	35.6	31.7	36.7
	0.3 ng/ml	69.6	78.3	77.9	72.8	79.2	79.7	64.7	68	69.6	70.1	70.9	55.3	48.5	62.4	47	57.3	56.2	50.4	61.2	58.5	37.6	62.6	42.6	57.5	55.4	45.1	42.4	48
	1 ng/ml	79.3	85.8	84.1		83.1	83	68.8	71.9	75.9	71.4	68.8	69.2	63.7	61.7	59.6	69.1	64.7	72.9	68	54.3		70.1	67.5	61.8	63.1	56.8	59.2	56.9
	Figure 5b
		FYC/+ (cre+)			FYC/+ l1l2 (cre+)			FYC/+ (cre+)			FYC/+ l1l2 (cre+)
		CD62Lhi						CD44hi CD62Llo
	IL-2	% pSTAT5+						% pSTAT5+
	0 ng/ml	2.25	1.89	2.91	2.58	1.75	2.11	1.4	1.28	1.28	1.19	1	1.03
	0.03 ng/ml	35.1	27.1	32.2	25	27.8	23.1	19.7	15.8	15.3	9.51	12.4	12
	0.1 ng/ml	62.2	54.6	63.5	38.4	53.5	49.1	40.5	35.3	35.5	24	42.1	33
	0.3 ng/ml	77.3	71.4	78.6	56.9	66.2	61	57.3	51	52.6	37	51.2	46
	1 ng/ml	85.6	80.2	83.5	64.2	73.7	75.2	72	64.5	64.6	51.1	61.2	59.3
	Figure 5c
		FYC/+ (cre+)				FYC/+ l1l2 (cre+)				FYC/+ (cre+)				FYC/+ l1l2 (cre+)
		CD62Lhi								CD44hi CD62Llo
	IL-7	% pSTAT5+								% pSTAT5+
	0 ng/ml	0.92	1	1.41	0.62	1.67	1.92	1.1	0.73	1.61	1.07	1.33	0.76	0	1.13	1.34	1.27
	0.03 ng/ml	5.33	10	6.28	12.8	2.8	3.27	6.05	6.28	6.24	9.09	6.42	11.5	1.13	1.86	1.28	0.41
	0.3 ng/ml	59.7	62.5	55	52.7	28.2	32.1	34.8	31.9	51.6	52.4	46.6	47.6	16.9	16.8	18.2	20.5
	1 ng/ml	67.8	66.5	62.3	68.7	32.3	41.3	40.2	37.6	62.4	56.8	53.7	60.3	20.3	20.8	23	21.3
	10 ng/ml	61.9	70.3	63.9	62.3	34	41.8	39.8	43.2	62.3	61.1	56.5	58.1	22.2	25.2	25.3	28.9
	Figure 5d
		FYC			FYC l1l2			FYC			FYC l1l2
		CD62Lhi						CD44hi CD62Llo
	IL-7	% pSTAT5+						% pSTAT5+
	0 ng/ml	1.24	1.9	1.41	2.37	0.83	1.59	1.35	1.45	1.25	1.37	0.95	1.46
	0.03 ng/ml	2.49	3.24	1.83	2.85	1.9	2.28	3.49	4.67	2.95	1.89	1.75	1.65
	0.3 ng/ml	33.6	46.1	44	31.5	25.9	22.1	51.8	55.4	53.4	28.2	25.7	24.2
	1 ng/ml	46.3	57.8	49.8	40.6	41.4	35.6	64	69.3	64.8	40.2	37.1	37.1
	10 ng/ml	51.1	61.2	51.7	47.8	42.8	42.8	69.6	72	68.4	48.1	43.1	47.3

## Sheet: Fig. 6 
Figure 6a
	FYC/+										FYC/+ l1l2											FYC/+										FYC/+ l1l2
	CD62Lhi																					CD44hi CD62Llo
IFNγ	%pSTAT1+																					%pSTAT1+
0 ng/ml	3.62	2.59	1.23	1.24	0.68	2.48	0.44	0	0.15	0.49	5.26	5.2	3.14	4.37	4.7	1.57	0.95	0.89	0.26	0.3	0.55	0.061	0	0	0.93	0.78	2.36	0.26	0.37	0.2	0.27	0	0	0.17	0	2.67	4.63	0.93	0.51	1.49	0.65	0.8
0.3 ng/ml	25.3	20.3	17.8	9.26	11.3	15.6					22.4	22	18.6	12.2	9.78	11						0.49	0.24	0.12	4.68	4.77	4.55					0	0.37	0	7.5	1.82	1.22
1 ng/ml	33.6	24.3	30.1	20.7	27.6	35.8					41.5	25.3	35.4	41.3	24.6	23.5						0.83	0.53	0.7	6.93	8.3	18.2					0.57	1.51	0.96	14	7.53	2.87
3 ng/ml	27.5	27.9	27.7	19.6	23	26.8	23.8	30.6	25.3	23.1	36.4	34.8	30.9	38.3	33.5	37.5	41.4	39.7	45.3	51.9	45.1	0.78	0.52	0.36	4.01	5.96	9.66	5.93	7.93	7.77	4.15	0.52	1.48	1.53	10.5	4.2	6.04	8.78	8.72	8.66	10.1	9.93
10 ng/ml							25.6	33	24	27.8							39.6	39.2	39.5	49.6	44.7							5.62	6.51	6.34	6.3							14.2	10.3	10.4	14.7	9.18
Figure 6b
total STAT1		gMFI values
	FYC/+	FYC/+ l1l2	FYC/+	FYC/+ l1l2
	CD62Lhi		CD44hi CD62Llo
	291	354	352	413
	344	311	386	411
		299		425
	390	463	593	717
	375	414	622	686
	321	393	475
	337		408	638
Figure 6c
	FYC/+						FYC/+ l1l2						FYC/+						FYC/+ l1l2
	CD62Lhi												CD44hi CD62Llo
IL-6	%pSTAT1+												%pSTAT1+
0 ng/ml	1.46	0.95		0.61			4.24	4.93	1.81	6.75	9.09	6.85	0	2.67	5.41	0			0.92	1.08	1.32	1.16	0	1.89
0.3 ng/ml	8.21	10.9	13.7	7.34			9.21	12.5	10.6	13.4	17.6	10.3	9.09	8.2	2.96	1.81			1.52	0.61	0.97	3.39	6.67	6.86
1 ng/ml	47.6	44.3	43.2	39.5			39.1	38.5	46.9	48.9	49	33.1	31.5	18.3	16.8	12.8			4.58	3.67	3.26	12.3	10.9	9.89
3 ng/ml	74.6	70.6	73.7	76.1			68.3	68.4	71.8	74.1	81.6	67.3	50	24	32.3	35.7			9.96	6.14	8.62	23	38.6	35

## Sheet: Fig. 7  
	Figure 7i
	percentage and cell number (#)
	CXCR3+ (out of Foxp3+)
	%		#
	FYC	FYC l1l2	FYC	FYC l1l2
	14.6	28.3	30740	66909
	9.89	28.2	16727	57477
	16.9	38.8	40130	192123
	16.2	31.3	60129	190920
	16.6	34.8	50512	251790
	14.9	26.5	38264	167992
	16.2	31.4	32534	195094
	Figure 7j
	GATA+ (out of Foxp3+)
	%		#
	FYC	FYC l1l2	FYC	FYC l1l2
	27.599	54.2382	30294.2	110340
	35.0858	61.7478	42530.7	134099
	36.3589	57.1587	42067.3	133085
	24.1	53.3	50742	126015
	25.1	47.5	42452	96815
	Figure 7k
	CXCR5+ PD1+ (out of Foxp3+)
	%		#
	FYC	FYC l1l2	FYC	FYC l1l2
	0.18	2.92	21.4517	21136.6
	0.43	2.53	189.898	9275.67
	0.58	1.67	172.439	2553.27
	1.1	4.76	396	8687
	Figure 7l
	IFNγ					IL-17					IL-4					IL-10
	Tconv (%)		Treg (%)			Tconv (%)		Treg (%)			Tconv (%)		Treg (%)			Tconv (%)		Treg (%)
	FYC	FYC l1l2	FYC	FYC l1l2		FYC	FYC l1l2	FYC	FYC l1l2		FYC	FYC l1l2	FYC	FYC l1l2		FYC	FYC l1l2	FYC	FYC l1l2
	1.79	16	4.89	30.4		0.3	0.33	0.99	0.28		0.084	0.51	0.33	0.78		0.43	1.89	12.1	15.6
	1.39	29.1	3.9	35.1		0.23	0.53	1.43	0.33		0.14	0.12	0.21	0.54		0.95	2.62	11	17.9
	1.64	12.6	4.32	19.8		0.22	0.85	1.64	0.3		0.21	0.34	0.39	0.8		0.36	3.94	8.79	17.8
	2.34	6.07	4.75	19		0.6	0.28	1.2	0.17		0.13	2.1	0.24	0.89			9.65		27.7
	1.1	11.7	6.13	24		0.088	0.15	1.07	0.4		0.17	0.33	0.15	0.31			5.1		25.2
	1.51	23.4	6	37.6		0.091	0.6	1.34	0.045		0.11	0.35	0.31	0.68			6.8		23.5

## Sheet: Fig. 8
Figure 8a	1= clinical symptoms			Figure 8b		cytokine pg/ml
Age (wk)	IFNg+/-FYC L1fl/fl L2fl/fl	FYC L1fl/fl L2fl/fl		IFNγ			TNFα			IL-2			IL-6			IL-10
19.6	1			FYC	FYC l1l2	IFNγ+/-FYC l1l2	FYC	FYC l1l2	IFNγ+/-FYC l1l2	FYC	FYC l1l2	IFNγ+/-FYC l1l2	FYC	FYC l1l2	IFNγ+/-FYC l1l2	FYC	FYC l1l2	IFNγ+/-FYC l1l2
				2	5.5	2.3	12	98.4	11.9	1.7	4	3.9	7.8	403.9	11.9	9.5	311.3	20.4
14.7	0			1.6	4.8	2.5	11	29	17.2	0.1	2.4	1.5	6.1	16.5	45	6.1	60.6	12.8
14.9	0			1.1	3.3	2.6	14.5	30.9	30.9	1.2	2.8	3.1		53.5	81.8	16.2	55.1	12.4
15	0			1.5	9.9	1.3	12.3	53.2	18.2	0.1	2.5	0.1	5.5	82.8	30.3	15.9	153.2	8
15.14	0			1.2	5.5	1.8	12.6	38	26.2	1.3	8.9	4.6	20.1	18	20.9	17.8	73.1	27.4
15.14	0			0.8	3.6	1.5	12.1	59.3	18.5	0.1	7.1	2.7	16.9	50.1	23.5	16.8	88	22.6
15.9	0
17.7	0
17.7	0
18.4	0			Figure 8c	cell number
18.9	0			Treg			Tconv			TEM
18.9	0			FYC	FYC l1l2	IFNγ+/-FYC l1l2	FYC	FYC l1l2	IFNγ+/-FYC l1l2	FYC	FYC l1l2	IFNγ+/-FYC l1l2
18.9	0			16306.2	187918	37291.4	6546.31	123945	21135.9	5099.19	92876.5	20481.3
19	0			16564.9	359153	36931.4	11069	334741	25622.3	5857.55	259055	25359.6
19.14	0			22124.5	178672	21375.1	15792	244148	25306.5	9526.36	83270.3	15266.9
19.14	0			30730.3	579255	47065.3	19700.8	459372	46066.9	8124.64	320308	28593.9
21	0			14120.8	360494	29671.5	10656.4	360564	39724.8	6652.55	136793	32921.9
21.14	0			21964.8	88321.3	37861.8	16994.8	111626	38882.4	11915	85708.1	32289.5
22.3	0			10584.3	42975.2	26635.2	4497.63	56916	30862.9	3894.09	31287.2	25327.8
22.3	0			18744.1	661283	31600.5	9359.24	565326	28293.5	6551.92	273912	16392.8
22.3	0
23.6	0			Figure 8d	cell number
24.7	0			Tfh
				FYC	FYC l1l2	IFNγ+/-FYC l1l2
				1058.85	26965.3	1996.16
8.4		1		1150.06	67972.5	2979.34
10.3		1		1484.91	82100.3	5438.91
10.9		1		2775.09	125670	5518.82
11.3		1		678.091	44048.9	3108.27
11.7		1		864	9757.91	2557.82
14.6		1		429.819	19324.7	7021.01
16.3		1		609.613	194452	5816.81
17.14		1
17.3		1		Figure 8e	cell number
19		1		Tfr
				FYC	FYC l1l2	IFNγ+/-FYC l1l2
14.4		0		29.247	2603.89	283.68
15		0		116.688	504.159	271.217
15		0		338.797	17755.3	1263.07
15		0		934.1	67801.6	2297.4
15		0		365.302	10595.9	831.678
15.3		0		254.214	16616.6	1173.12
15.6		0		228.27	4493.84	1948.12
15.6		0		226.055	109412	1826.43
15.6		0
15.6		0
15.6		0		Figure 8f	cell number
15.7		0		GC B
16.7		0		FYC	FYC l1l2	IFNγ+/-FYC l1l2
16.7		0		965.833	95720.3	7472.34
16.7		0		802.615	331141	10619.4
16.9		0		1176.64	169882	12208.6
16.9		0		1183.45	55807.8	10844.7
17.14		0		2161.91	167069	19048.3
17.4		0		2072.45	72769.4	13116.9
18		0		715.141	27309.7	14168.6
18.4		0		520.514	248365	12341.8
18.4		0
18.9		0
18.9		0
18.9		0		Figure 8g	concentration ng/ml
18.9		0		IgG2c			IgE
18.9		0		FYC	FYC l1l2	IFNγ+/-FYC l1l2	FYC	FYC l1l2	IFNγ+/-FYC l1l2
19		0		108634	843366	670925	321.726	100440	24763.8
19.3		0		76774.4	2.37814e+06	498688	591.528	906.432	27609.2
19.6		0		590029	539648	177971	408.657	170991	24373.2
19.7		0		190566	723354	159795	210.753	333883	44896.5
19.7		0		147302	1009664	343245	343.668	81687.6	47409.4
19.9		0		173210	374170	280371	982.644	160494	14082
20.4		0
20.6		0
20.6		0

## Sheet: Fig. 9
		Figure 9a
		cell number
		Treg			exTreg
		creERT2	creERT2 l1l2		creERT2	creERT2 l1l2
		165530	110652		29011	88942
		98260	101325		17092	46075
		147025	57166		17496	19879
		185444	59118		24491	29632
		82097	73605		14858	30561
		89024	129931		14759	49208
		Figure 9b
		Treg (% of IFNg+)			exTreg (% of IFNg+)			Treg (gMFI IFNg)			exTreg (gMFI IFNg)
		creERT2	creERT2 l1l2		creERT2	creERT2 l1l2		creERT2	creERT2 l1l2		creERT2	creERT2 l1l2
		2082	3052		11.3	8.01		2182	2084		4782	3636
		1740	2419		12.2	12.9		2270	2436		4837	4289
		1156	1926		14.6	18		2409	1853		4068	3728
		1237	2285		17.4	10.5		2616	2080		4181	3894
		1370	2117		14	11.4		3032	2192		4815	3993
		1278	1863		13.8	15.2		3529	3060		4077	5056
		Treg (% of TNF+)			exTreg (% of TNF+)			Treg (gMFI TNF)			exTreg (gMFI TNF)
		creERT2	creERT2 l1l2		creERT2	creERT2 l1l2		creERT2	creERT2 l1l2		creERT2	creERT2 l1l2
		50.9	52.5		50.9	52.5		1175	1360		2082	3052
		44.9	51.6		44.9	51.6		1062	1389		1740	2419
		55.4	46.6		55.4	46.6		1159	1286		1156	1926
		61.8	45.8		61.8	45.8		1351	1192		1237	2285
		62.9	43.3		62.9	43.3		1419	1225		1370	2117
		61	65.8		61	65.8		1295	1602		1278	1863
		Figure 9c
		IFNg norm reads					IFNg norm reads
		CD62Lhi					CD44hiCD62Llow
		Treg		exTreg			Treg		exTreg
		creERT2	creERT2 l1l2	creERT2	creERT2 l1l2		creERT2	creERT2 l1l2	creERT2	creERT2 l1l2
		34.33	85.1197	129.985	109.404		148.986	269.644	304.168	484.314
		16.0279	130.466	53.3988	221.446		120.478	350.849	201.966	409.541
		20.2493	119.982	68.0267	229.15		98.8327	346.865	136.442	475.157
		28.2351	150.236	62.1657	178.349		147.499	472.856	284.38	566.9
		20.0122		72.2176			86.9607		205.181
		Figure 9d
		TNF norm reads					TNF norm reads
		CD62Lhi					CD44hiCD62Llow
		Treg		exTreg			Treg		exTreg
		creERT2	creERT2 l1l2	creERT2	creERT2 l1l2		creERT2	creERT2 l1l2	creERT2	creERT2 l1l2
		226.578	293.723	159.805	294.024		422.127	372.867	340.201	393.185
		373.985	250.993	216.221	261.494		559.823	346.722	419.31	360.786
		189.743	244.624	239.013	304.822		328.233	361.271	279.133	323.106
		193.368	267.849	239.099	251.109		403.536	417.226	312.222	465.382
		123.49		96.2902			152.029		142.639
		Figure 9e
		cell number
		# Treg
		creERT2/+	creERT2 l1l2/+
		880690	747161
		601775	891296
		506715	994579
		1660511	1525460
		1144202	1391708
			553606
			786305
		Figure 9f
		cell number
		Treg			exTreg
		creERT2/+	creERT2 l1l2/+		creERT2/+	creERT2 l1l2/+
		34249	13584.8		54518.9	38664.3
		47047.8	19402.4		97925.1	72152.5
		39012.6	5841.18		74886.2	17365.7
		96591.8	27403.5		84653.5	46585.9
		135767	8207.51		158822	37469.1
			7110.53			25394.8
			9603.72			27610.7
		Figure 9g
		ratio exTreg/Treg
		creERT2	creERT2 l1l2
		1.59184	2.84615
		2.0814	3.71875
		1.91954	2.97297
		0.876404	1.7
		1.16981	4.56522
			3.57143
			2.875

[truncated: 15 more sheets: Fig. S1, Fig. S2, Fig. S3, Fig. S5, Fig. S6, Fig. S7, Fig. S8, Fig. S9, Fig. S14, Fig. S15, Fig. S16, Fig. S17, Fig. S18, Fig. S19, Fig. S21]
